# Supplementary material for: Diurnal changes in the efficiency of information transmission at a sensory synapse
Source: Nat Commun. 2022 May 12;13:2613. doi: 10.1038/s41467-022-30202-0 (PMC9098879; doi:10.1038/s41467-022-30202-0)
Supplement: Supplementary file 4 — Source Data [file 41467_2022_30202_MOESM4_ESM.xlsx]

## Sheet: F1 
										ZT: Zeitgeber time
	FIG 1C		ZT1		ZT6		ZT10
		Irradiance(nW/mm2)
		0.011	0.0118903		0.0299712		0.0183769			Units (DF/F)
		0.037	0.0329212		0.0981629		0.360727
		0.11	0.100517		0.20941		0.527978
		0.37	0.157585		0.295672		0.761252
		1.1	0.257974		0.479611		0.898801
		3.7	0.449146		0.638363		0.994387
		11	0.525738		0.799047		1.01252
		37	0.504183		0.872954		1.0121
		110	0.508411		0.76651		0.853422
	FIG 1 F
			ZT4		ZT7		ZT13
		Contrast (%)
		10	-0.00112505		-0.0163851		0.00177431			Unit (DF/F)
		20	-0.00204131		0.0894192		-0.00724227
		30	-0.0212219		0.160978		0.0184167
		40	0.00743633		0.339793		0.0785184
		50	0.0148362		0.30231		0.128542
		60	0.0300614		0.437824		0.212953
		70	0.0394159		0.403585		0.314053
		80	0.12428		0.424539		0.442015
		90	0.234831		0.423411		0.548678
		100	0.370141		0.415328		0.711168

## Sheet: F2C
OFF MORNING
CONTRAST	1	2	3	4	5	6	7	8	9	10	11	12	13	14	15	16	17	18	19	20			Synapse	Synapse number
0	0.6	3.3	0.2	0.2	1.4	2.2	3.2	0	0.1	0.1	0	1.1	1.2	0.7	0	1.6	0.7	2.3	0	0
10	0.5	0.8	1.8	0.3	1.4	3.6	1.3	0.5	0	0.5	0	0.9	2.5	0.7	0.6	0.9	2.5	1.8	0	0.1			Unit	Quanta per cycle
20	0	0.5	1.5	0.1	0.6	2.4	2.6	1.2	0	0.1	0.5	1.9	4.6	0.2	0.3	1.5	0.7	3.1	1.5	0.1
30	1.7	1.4	2.5	0.5	3.8	3.8	0.9	0.8	0.1	0.6	1.3	1.5	5.5	0.3	2.7	1.1	1.2	3.4	2.3	0
40	0.4	2.7	2	0.4	0	1.1	1.7	3.3	0.5	0.4	1.1	0.6	5.8	0.9	1.2	0.7	0.3	4.2	1.9	0.2
50	0.8	4.4	1.9	0.7	0.2	1.4	0.4	5.1	0.1	0.2	1	0.1	6.5	0.3	4.2	0.2	0.5	5.8	3	0.9
60	1.7	3.3	1.4	0.2	0	1.5	0.3	4.9	0	0.1	2.2	0.5	7.3	0.6	4.1	0.8	1.9	5.2	2.5	1.2
70	2.1	3.8	1	0.1	3.9	2.7	2.2	5.1	nan	nan	nan	nan	7.1	0.8	2.2	2.2	2	5.5	2.2	2.1
80	2.4	3.6	1.8	1	0.8	2.7	3.3	5.7	0.3	0.5	5.9	2.2	6.7	1.4	3.1	2	1.2	6.3	2.8	2.3
90	3.8	4.8	1.1	0.6	1.4	1.9	2.6	5.6	nan	nan	nan	nan	7	1	2.7	3.4	0.8	5.1	2.8	2.8
100	4.3	4	0.7	0	1.4	1.1	2.5	4.7	0	4	7.6	2.9	7.8	1	3.6	2.1	1.5	5.9	2.6	3.6
OFF AFTERNOON
CONTRAST	1	2	3	4	5	6	7	8	9	10	11	12	13	14	15	16	17	18	19	20	21	22	23	24	25	26	27	28	29	30	31	32	33	34	35	36	37	38	39	40	41	42	43	44	45	46	47	48	49
0	0	0	0	0	0	0	0.1	0.6	0.2	0	0.1	0	0.2	0	0	0.3	0	0.3	0	0	0.7	1	0	0.4	0	0.1	0.2	0	0	0	0	0	0.3	0	0	0.2	0	0	1.2	0	0	0.1	1	0.5	0.233333	1.53333	0.1	0	0.333333
10	0	0	0.3	0	0	0	1.9	0.3	0.2	1.9	0	0																											3.2	0	0.1	0.1	3.1	0	0.0666667	4.86667	0	0	0.966667
20	0.8	0.5	3.7	0.1	3	0	2.5	1.4	0.1	0.2	0	0	0.5	0	0	0.5	1.26	0.8	3.88	6	3.1	1.6	0	1.3	0.7	0.3	0	0.307	0.65	0.88	0.23	0.03	1.15	0.11	1.2	0.6	0.1	0	5.3	0.2	0	0	5.8	1.6	0.733333	6.93333	0	0	0.8
30	1.4	0.2	5.3	0.1	6.9	0	5	6.3	0.2	0.7	0	0																											4.8	0	0.4	0.5	3.1	2.6	0.466667	8.5	0.1	0	0.833333
40	3.3	1.4	7.6	0.5	6.6	1.4	3.3	9.4	0.2	0.5	0	0.1	0.69	0	0.192	0.92	2.76	0.88	5	7.9	7.4	2.8	0.4	3.2	2.4	1.6	1.3	1.15	1.69	1.8	0.576	0.07	0.423	0.884	0.8	6	1.5	1.1	7.3	1	0	0.8	7.6	5.2	2.43333	8.43333	0.3	0	1.36667
50	5.1	1.4	6.9	0.3	6.5	2.6	5.7	8	0.3	0.7	0	0	1	0.3	0.884	1.3	3.96	1.48	4.34	9.7	7.3	3.1	0.5	4.7	4.6	3.7	3.2	1.84	1.15	2.69	0.88	0.3	0.232		1.15	6.9	2.9	1.9	8	1.2	0.4	2.5	8.8	5.8	2.96667	9.6	1.8	0.1	1.56667
60	5.7	2.2	5.9	0.3	8.4	2	5.5	10.1	1.3	0.3	0.1	0	0.7	1.8	1.73	1.73	5.96	1.8	5.96	8.5	6.7	5.4	1.1	4.7	4.4	4.4	4.1	2.19	2.88	2.5	1.8	0.7	0.692	1.07	0.88	8.2	1.3	4.3	7.7	1.8	2.1	3.7	9.3	4.9	3.56667	9.73333	1.4	0.1	1.9
70	6.7	3.2	7.8	0.3	8.4	2.1	5.2	10.6	3.6	1.3	0.2	0	0.8	1.8	2.19	1.88	5.57	2.53	7.76	8.2	9.3	5.2	4.1	5.8	4.3	5.3	6.4												7.7	2.2	2.1	3	9.2	5.2	4.76667	9.56667	1.7	0.7	2.76667
80	6.3	3.1	6.1	0.6	9.5	4.1	5.9	12.1	4.3	2.2	1.5	0.4	0.8	1.8	2.19	1.88	5.57	2.53	7.76	8.2	9.3	5.2	4.1	5.8	4.3	5.3	6.4	2.84	1.8	2.5	0.76	6.03	0.806	2	1.92	8.5	4.1	5.4	7.2	3.4	1.7	5.3	9	4.7	4.96667	9.76667	3.7	1.4	2.2
90	6.4	4.1	6.8	0.6	9.2	3.9	6.6	12	5.6	2.6	3.7	0.2																											6.4	4.7	3.3	5.2	9.5	6.1	5.6	10.0333	3.4	1.6	1.9
100	6.6	4.7	5.9	0.7	9	6.4	6.5	11.5	6.7	3.5	4.7	0.5	1.23	2.65	1.42	2.16	7.84	2.88	8.15	8.7	9.9	7	6	5.1	4.3	5.1	7.1	3.11	3.26	2.8	3	9.3	1.5	2.88	3.23	9.4	5.8	7.1	7.3	5	3.1	6.1	10.6	5.7	4.76667	9.83333	4.6	2.1	2.53333
[truncated: 10 more columns]

## Sheet: F 2D
ON MORNING
	Contrast	1	2	3	4	5	6	7	8	9	10	11	12
	0	0.3	0	0.7	0.2	2	0	0	0.3	0.3	0	0.4	0			Synapse	Synapse number
	10	0.1	0.2	0.1	0.6	1.7	0.1	0	0.1	0.6	0	1.6	0.3
	20	0.4	0.1	0.7	1.5	3.2	0.2	0.2	0.4	0.2	0	1.6	0.7			Unit	Quanta per cycle
	30	0.2	0.5	5	2.5	3.8	0.1	1.2	0.4	0.6	0	2.8	0.5
	40	3	1.9	3	1.7	3.6	1.5	0	0.5	0.1	0	3.3	1.4
	50	1.7	1.1	4.4	2.8	1.3	0.6	0	0.5	0.2	1.35	3.2	0.2
	60	0.8	2.2	5.3	4.8	3.6	0.4	0.7	1.2	0.1	1.7	2.9	1
	70	0.3	0.8	4.4	3.2	2.6	0.8				1.8	4.4	1.5
	80	1.2	2.6	5.3	4.3	3.2	0	0.1	2.6	0.1	2.1	4.1	2.3
	90	1.1	2.2	6.2	4.7	4.9	1.2				2	4.2	1.4
	100	1.3	2.1	4.3	4.7	1.8	0.4	0.1	3.4	0.5	2.05	4.7	0.9
	ON AFTERNOON
	Contrast	1	2	3	4	5	6	7	8	9	10	11	12	13	14	15	16	17	18	19	20	21	22	23	24	25	26	27	28	29	30	31	32
	0	0	0	0	0.2	0	0.2	0	0	0	0	0	0	0	0	0	0	0	0.1	1.1	0.1	0	0.2	0.533333	0.2	0.133333	0	0.2	0.4	0.1	0	0	0.1
	10	0	0	0	0.2	0.4	0.1	0	0.4										0.1	1	0	0	0.2	0.433333	0.2	0.5	0	0	1.4	0.1	0	0.2	0.4
	20	1.2	0	0.1	0.6	0.7	0.7	0	3.3	0.8	0.65	1.53	0.4	0.615	1.2	0	0.07	1.69	0.8	1.1	0.5	0.4	0.9	1.2	0.166667	0.8	0.3	0	5.2	0.3	0	0.7	1.2
	30	1	0.2	0.1	2.8	0.7	0.8	0.2	3.8										0.9	1.2	0.1	1.5	0.2	0.866667	0.466667	0.866667	0.1	0	1.9	0.5	0.1	2	2
	40	2.3	0.5	0.1	1.9	1.3	1.8	0.5	5.4	2.53	2	1.38	1.23	0.5	2.7	0.3	0.07	2.84	1	1	0	1.7	2.8	2.66667	2	2.16667	0.3	0.7	3.1	1	0.1	3	2.67
	50	4	0	0.1	3.6	2.3	3.2	0	6.2	1.23	0.5	1.5	1	1.02	2.4	0.3	0.189	1.73	2.1	1	0.5	1.2	3.1	3.56667	2.4	2	0.5	1.5	1.4	1.7	0	3.5	3
	60	4.5	0.3	0.2	4	2	2.2	0.3	5.9	1.46	1.07	1.69	0.76	1.1	2.8	1.1	0.34	3.19	1.9	1.1	0.2	1.3	3.6	4.16667	2.5	2.03333	1.1	2	1	2	0.3	3.2	3.3
	70	4.3	0.7	0.6	3.3	3.7	2.6	0.7	6.5														2.3	3.93333	2.3	2.2	0.6	1.8	2.4	1.4	0	4.2	2.3
	80	3	0.3	0.3	3.6	3.3	1.7	0.3	7.4	2.61	0.8	2.26	1.96	1	3.5	1.5	1.03	3.92	0.8	1.5	1.1	1.9	3.5	4.5	3.3	2.4	1.8	1.8	2.6	0.6	0.1	4	3.6
	90	3.5	0.5	0.6	3.9	4.1	1.4	0.5	6.7														3.6	4.93333	3.33333	2.03333	3.9	1.4	2.3	2.7	0.9	4.3	3.2
	100	4	0.1	0.2	4.2	4.6	1.9	0.1	7.2	2.65	1.65	3.65	3.42	1.02	2.6	2.5	1.48	3.26	1	1.9	1.3	1.8	3.1	5.73333	3.43333	1.76667	2.7	1.9	2.5	2.2	1.1	3.95	3.8

## Sheet: F3B
	OFF AFTERNOON AND SCH 23390
		1	2	3	4	5	6	7	8	9	10	11	12	13	14			Synapse	Synapse number
	0	0	0	0	0	0	0	0	0	0	0	0	0	0	0
	10												0	0	0.4			Unit	Quanta per cycle
	20	0.8	0.4	0.23	0.115	0	0.038	0	0	0	0	0	0.2	0	0.5
	30												0.1	0	0.2
	40	1	0	0.346	0.03	0	0.192	0.153	0	1.1	0	0	0	0	0
	50	0.34	0.73	0.07	0.115	0	0.07	0.153	0	3.9	0	0.1	0.1	0	0.5
	60	0.461	0.23	0.53	0.03	1.26	0.153	0.153	0	5.2	0.1	0.1	0.4	0	0.6
	40												1.7	0.3	1.3
	80	0.923	0.38	0.615	0.03	3.92	0.461	0.23	0.115	7.9	0.6	0.6	2.2	0.1	0.7
	50												2.2	0.5	1.1
	100	0.5	0.115	1.19	0.03	6.3	0.19	1.34	0.115	7	0.4	3.2	3.8	0.1	2.1
	OFF MORNING AND ADTN
		1	2	3	4	5	6	7	8	9	10	11	12
	0	1.1	0	0.2	1.2	0.1	0.2	0.8	0.2	0.3	0	0.1	0
	10	2	0.1	2.4	3.9	0.8	1.1	0	0.4	1.2	0	0	0.1
	20	0.7	0.2	4.5	7.7	0	0.8	0.5	0.5	4.7	2.6	0.9	1.9
	30	1.6	0.1	5.6	7.5	0	0.7	0	2.1	4.4	0.1	2.7	1
	40	2.6	2.8	6.7	7.8	0.5	1.2	1.2	4.4	6.4	0.2	3.2	3.4
	50	2.9	7.2	7.8	10.3	1.1	3.3	1.3	6.2	6.9	1	5.1	3.7
	60	3.2	7.6	8.2	8.4	1.8	3.4	1.7	6.1	6.7	0.1	6.2	4.6
	40	2.5	5.6	7.5	8.3	1.6	3.1	1.4	7.3	6.6	1.7	5.8	3.8
	80	3.6	6.4	7.2	8.3	1.7	2.2	0.6	7.2	6.6	0.9	6.4	5.1
	50	4.4	6.6	7.3	7.7	1.9	4.2	2.9	8	6.7	1.9	6	5.9
	100	5.3	8.7	7.1	7.8	3.5	3.3	2.9	8.1	7	1.2	5.1	4.7

## Sheet: F3C
ON AFTERNOON AND SCH
										Synapse	Synapse number
Contrast	1	2	3	4	5	6
0	0	0	0	0	0	0				Unit	Quanta per cycle
10			0	0	0.2	0.2
20	0.3	0.461	0	0	0.1	0.7
30			0	0	0	0.2
40	0.03	0.5	0	0	0.1	0.8
50	0.07	2.8	0.1	0	0	1.4
60	0.15	1.3	0	0	0.2	0.2
80	0.538	1.1	0.2	0	0	1
100	0.23	1.3	0.4	0.1	0.6	1.3
ON MORNING AND ADTN
Contrast	1	2	3	4	5
0	0	2	0.3	0	0.2
10	0.1	0.7	2.3	0	2.4
20	0	0.6	2.4	0	4.5
30	0.1	2	0.8	0.5	5.6
40	0.3	3.6	0.9	1.5	6.7
50	0.8	4.8	1.3	3	7.8
60	1.2	2.1	3	3.5	7.2
40	2.5	1.9	3.6	4	7.5
80	2.8	2.9	4.3	4	7.2
50	2.4	3.8	5.6	3.8	7.3
100	2.4	2	5.2	4	7.1

## Sheet: F4B
		OFF MORNING																				Synapse number
	nQuanta/event	1	2	3	4	5	6	7	8	9	10	11	12	13	14	15	16	17				Unit: events /sec
	1	1.2	1.3	0.3	0.8	1	1.2	1.3	1.3	0.9	0.9	0.8	0.9	2.3	0.4	0.2	0.3	1.5
	2	0.9	0.2	0	0.3	0.6	1	0.8	0.2	0	0	0.9	0.7	0.6	0.1	0	0.5	0.2
	3	0.3	0	0.1	0.6	0.4	0	0.2	0.4	0.1	0	0.5	0.2	0.3	0	0	0.1	0.2
	4	0.4	0	0.1	0.1	0.4	0	0.1	0.2	0	0	0.2	0.7	0.1	0.1	0	0.3	0.1
	5	0.2	0	0	0.2	0	0.2	0	0.1	0	0	0	0.2	0.1	0.1	0	0.1	0
	6	0.4	0	0	0	0	0.1	0	0	0	0	0.1	0.4	0	0	0	0.1	0
		OFF AFTERNOON
	nQuanta/event	1	2	3	4	5	6	7	8	9	10	11	12	13
	1	0.4	0.1	0	0.2	0.4	0.1	0	0.5	0.1	0	0.4	0.1	0.3
	2	0	0	0	0	0	0	0	0.6	0	0	0.5	0	0.2
	3	0	0	0	0	0.1	0	0	0.2	0	0	0	0	0.1
	4	0	0	0	0	0	0	0	0.1	0	0	0	0	0
	5	0	0	0	0	0	0	0	0	0	0	0	0	0
	6	0	0	0	0	0	0	0	0.1	0	0	0	0	0.1
		OFF MORNING + ADTN
	nQuanta/event	1	2	3	4	5	6	7	8	9	10
	1	0	0.3	0.6	0.1	0.6	0.4	0.4	0.9	0.2	0
	2	0	0.1	0.1	0.1	0.1	0.1	0	0.2	0	0
	3	0	0	0.3	0.1	0	0	0.1	0	0	0
	4	0	0	0	0.1	0.1	0	0	0	0	0.1
	5	0	0	0	0	0	0	0	0.1	0	0
	6	0	0	0	0	0	0	0	0	0	0

## Sheet: F4C
	ON MORNING
nQuanta/event	1	2	3	4	5	6	7	8	9	10				Synapse number
1	2.1	1	0.3	0	1.1	0.5	2.1	0.6	0.1	0.1				Unit: events /sec
2	1.5	0.9	0.2	0	0.3	0	0.7	0.5	0.2	0
3	0.7	0.5	0	0	0.1	0.1	0.1	0.2	0	0
4	0	0.2	0	0	0	0	0.1	0	0	0
5	0	0	0	0	0.1	0	0	0	0	0
6	0	0.1	0	0	0	0	0.2	0.1	0	0
	ON AFTERNOON
nQuanta/event	1	2	3	4	5	6	7	8	9	10	11	12	13	14	15
1	0.2	0.1	0.8	0.3	0	0.1	0.2	0.4	0.3	0.5	0.2	0.1	0.7	0.2	0.4
2	0.3	0	0	0.2	0.1	0.2	0	0	0	0	0.1	0	0	0.1	0.1
3	0.1	0	0	0.1	0.1	0.1	0	0	0	0	0.1	0	0	0.1	0.1
4	0	0	0	0.2	0	0	0	0	0	0	0.1	0	0	0	0.1
5	0.1	0	0	0.1	0	0	0	0	0	0	0	0	0	0	0
6	0	0	0	0	0	0	0	0	0	0	0	0	0	0	0
	ON MORNING + ADTN
nQuanta/event	1	2	3	4	5
1	1.4	1.9	0	1.9	0.7
2	0.2	0.2	0	1.1	0.1
3	0.1	0.2	0	0.4	0
4	0.1	0	0	0	0
5	0	0	0	0	0
6	0	0	0	0	0

## Sheet: F5B
	Q MEAN OFF MORNING																							QMEAN OFF AFTERNOON
	Contrast (%)	1	2	3	4	5	6	7	8	9	10	11	12	13	14	15	16	17	18				Contrast (%)	1	2	3	4	5	6	7	8	9	10	11	12	13	14	15	16	17	18	19	20	21	22	23	24	25	26
	0	0.6	3.3	0.2	0.2	1.4	2.2	3.2	0.1	0.1	0	1.1	1.2	0.7	0	1.6	0.7	2.3	0				0	0	0	0	0	0	0	0.1	0.6	0.2	0	0.1	0	0.1	1	0.5	0.233333	1.53333	0.1	0	0.333333	0	0.1	0.1	0.5	0.5	0.3
	10	0.5	0.8	1.8	0.3	1.4	3.6	1.3	0	0.5	0	0.9	2.5	0.7	0.6	0.9	2.5	1.8	0.1				10	0	0	0.3	0	0	0	1.9	0.3	0.2	1.9	0	0	0.1	3.1	0	0.0666667	4.86667	0	0	0.966667	0.8	0.6	1	0.4	0.4	0.9
	20	0	0.5	1.5	0.1	0.6	2.4	2.6	0	0.1	0.5	1.9	4.6	0.2	0.3	1.5	0.7	3.1	0.1				20	0.8	0.5	3.7	0.1	3	0	2.5	1.4	0.1	0.2	0	0	0	5.8	1.6	0.733333	6.93333	0	0	0.8	1.2	0.9	2.1	1	4	1.6
	30	1.7	1.4	2.5	0.5	3.8	3.8	0.9	0.1	0.6	1.3	1.5	5.5	0.3	2.7	1.1	1.2	3.4	0				30	1.4	0.2	5.3	0.1	6.9	0	5	6.3	0.2	0.7	0	0	0.5	3.1	2.6	0.466667	8.5	0.1	0	0.833333	0.4	2.1	2.7	1.2	2.5	3.8
	40	0.4	2.7	2	0.4	0	1.1	1.7	0.5	0.4	1.1	0.6	5.8	0.9	1.2	0.7	0.3	4.2	0.2				40	3.3	1.4	7.6	0.5	6.6	1.4	3.3	9.4	0.2	0.5	0	0.1	0.8	7.6	5.2	2.43333	8.43333	0.3	0	1.36667	0.8	2.1	3.2	0.4	3.4	2
	50	0.8	4.4	1.9	0.7	0.2	1.4	0.4	0.1	0.2	1	0.1	6.5	0.3	4.2	0.2	0.5	5.8	0.9				50	5.1	1.4	6.9	0.3	6.5	2.6	5.7	8	0.3	0.7	0	0	2.5	8.8	5.8	2.96667	9.6	1.8	0.1	1.56667	1.1	3.2	3.6	1.6	4	4.3
	60	1.7	3.3	1.4	0.2	0	1.5	0.3	0	0.1	2.2	0.5	7.3	0.6	4.1	0.8	1.9	5.2	1.2				60	5.7	2.2	5.9	0.3	8.4	2	5.5	10.1	1.3	0.3	0.1	0	3.7	9.3	4.9	3.56667	9.73333	1.4	0.1	1.9	2.5	2.9	2.3	2.5	4.3	4.1
	70	2.1	3.8	1	0.1	3.9	2.7	2.2	0	0.2	4	1.2	7.1	0.8	2.2	2.2	2	5.5	2.1				70	6.7	3.2	7.8	0.3	8.4	2.1	5.2	10.6	3.6	1.3	0.2	0	3	9.2	5.2	4.76667	9.56667	1.7	0.7	2.76667	2.4	3	3.8	2.9	4.3	3.2
	80	2.4	3.6	1.8	1	0.8	2.7	3.3	0.3	0.5	5.9	2.2	6.7	1.4	3.1	2	1.2	6.3	2.3				80	6.3	3.1	6.1	0.6	9.5	4.1	5.9	12.1	4.3	2.2	1.5	0.4	5.3	9	4.7	4.96667	9.76667	3.7	1.4	2.2	3.6	2.8	2.7	2.5	4.5	3.8
	90	3.8	4.8	1.1	0.6	1.4	1.9	2.6	0	3	6.1	2.3	7	1	2.7	3.4	0.8	5.1	2.8				90	6.4	4.1	6.8	0.6	9.2	3.9	6.6	12	5.6	2.6	3.7	0.2	5.2	9.5	6.1	5.6	10.0333	3.4	1.6	1.9	3.6	3.8	4.6	3.6	5	4.2
	100	4.3	4	0.7	0	1.4	1.1	2.5	0	4	7.6	2.9	7.8	1	3.6	2.1	1.5	5.9	3.6				100	6.6	4.7	5.9	0.7	9	6.4	6.5	11.5	6.7	3.5	4.7	0.5	6.1	10.6	5.7	4.76667	9.83333	4.6	2.1	2.53333	3.7	4	4	3.6	6.2	5
	VARIANCE OFF MORNING																							VARIANCE OFF AFTERNOON
	Contrast (%)																						Contrast (%)
	0	3.6	46.0111	0.177778	0.4	16.7111	15.7333	16.4	0.1	0.1	0	2.54444	2.62222	2.67778	0	5.82222	1.56667	4.67778	0				0	0	0	0	0	0	0	0.1	1.15556	0.4	0	0.1	0	0.1	2.22222	1.61111	0.254023	7.56782	0.1	0	1.12644	26.6667	0.1	0.1	1.61111	0.944444	0.455556
	10	1.16667	0.844444	3.95556	0.455556	8.93333	22.7111	4.01111	0	0.5	0	8.1	5.61111	1.34444	3.6	8.1	6.94444	4.17778	0.1				10	0	0	0.9	0	0	0	15.8778	0.455556	0.4	22.1	0	0	0.1	10.5444	0	0.0643678	16.4644	0	0	5.48161	1.06667	0.266667	0.488889	1.6	0.488889	2.1
	20	0	0.5	2.5	0.1	1.15556	16.9333	6.26667	0	0.1	1.61111	12.7667	4.93333	0.4	0.233333	2.5	2.67778	7.65556	0.1				20	1.73333	0.944444	9.78889	0.1	11.3333	0	5.61111	5.37778	0.1	0.177778	0	0	0	15.2889	4.48889	1.71954	11.9954	0	0	2.16552	2.17778	0.766667	0.711111	1.55556	10.6667	7.6
	30	9.78889	4.26667	8.05556	1.61111	38.4	27.7333	1.87778	0.1	1.82222	1.34444	2.94444	4.94444	0.9	4.67778	5.21111	2.84444	7.6	0				30	5.6	0.177778	8.45556	0.1	11.4333	0	8.88889	5.34444	0.177778	1.34444	0	0	0.722222	4.98889	6.48889	0.326437	4.53448	0.1	0	1.31609	0.488889	1.87778	0.933333	3.51111	4.27778	12.1778
	40	1.6	13.3444	1.77778	1.6	0	2.98889	12.2333	0.944444	0.488889	2.32222	1.15556	1.95556	3.65556	1.95556	1.12222	0.9	5.51111	0.4				40	3.78889	2.48889	7.15556	0.722222	6.26667	4.26667	11.7889	4.71111	0.177778	1.61111	0	0.1	1.51111	9.15556	17.0667	6.32299	4.59885	0.233333	0	2.58506	1.06667	5.65556	4.26667	0.488889	8.71111	4.44444
	50	2.84444	16.7111	0.988889	4.9	0.4	6.04444	0.933333	0.1	0.4	1.33333	0.1	1.38889	0.9	13.7333	0.4	1.16667	2.62222	0.988889				50	4.1	1.37778	5.87778	0.233333	4.5	6.26667	10.2333	3.77778	0.233333	1.12222	0	0	14.0556	11.2889	10.6222	2.99885	4.31724	6.4	0.1	2.66782	0.988889	3.73333	7.38889	2.93333	5.77778	7.78889
	60	8.45556	6.9	1.37778	0.177778	0	5.38889	0.455556	0	0.1	2.17778	0.944444	2.23333	1.15556	11.4333	3.51111	6.54444	5.06667	1.95556				60	3.56667	3.06667	1.87778	0.233333	2.04444	4.44444	2.05556	3.87778	4.45556	0.233333	0.1	0	32.9	6.23333	16.3222	8.66782	4.96092	4.26667	0.1	4.78276	1.61111	2.1	4.44444	4.72222	5.56667	7.43333
	70	8.76667	17.7333	2	0.1	35.6556	23.1222	5.95556	0.1	0.488889	9.87778	5.33333	5.21111	1.28889	6.62222	3.06667	5.33333	3.61111	5.21111				70	3.78889	4.62222	5.95556	0.233333	4.71111	2.76667	4.62222	3.82222	12.7111	2.45556	0.4	0	18.6667	7.73333	7.73333	9.77126	3.4954	4.23333	0.677778	6.66782	2.26667	2.44444	5.51111	5.87778	1.34444	3.95556
	80	5.82222	14.0444	2.4	8	4.84444	31.1222	7.56667	0.455556	0.722222	14.9889	4.4	2.23333	1.15556	5.87778	2.88889	2.4	2.45556	3.78889				80	3.78889	2.32222	2.1	0.488889	3.38889	11.6556	4.1	2.1	8.45556	3.28889	5.61111	0.933333	28.6778	5.77778	5.56667	6.92989	2.18506	6.23333	1.82222	5.26897	3.6	1.73333	3.56667	3.61111	4.94444	1.73333
	90	17.5111	15.7333	1.43333	1.82222	7.15556	36.1	6.26667	0.1	1.73333	5.34444	3.65556	1.55556	0.666667	11.1222	3.37778	1.73333	2.76667	3.51111				90	2.48889	3.43333	1.28889	0.488889	2.17778	7.65556	2.48889	2.44444	14.0444	5.82222	7.12222	0.4	23.7333	6.27778	14.1	7.48966	1.68851	5.82222	1.82222	2.78276	1.37778	4.62222	8.23333	6.48889	0.888889	4.17778
	100	8.23333	31.1111	1.12222	0	5.37778	4.98889	7.83333	0	3.33333	7.15556	5.21111	5.51111	1.33333	7.37778	2.1	3.38889	2.54444	3.82222				100	5.15556	6.45556	2.54444	0.233333	3.33333	6.48889	2.27778	2.05556	2.45556	2.5	4.9	0.5	23.4333	6.48889	8.01111	6.94368	4.28161	3.82222	4.98889	4.53333	1.78889	4.66667	2.72222	4.26667	7.95556	7.33333
[truncated: 16 more columns]

## Sheet: F5C
			Q MEAN ON MORNING														Q MEAN ON AFTERNOON																	Q MEAN ON MORNING AND ADTN
		Contrast (%)	1	2	3	4	5	6	7	8	9	10	11	12		Contrast (%)	1	2	3	4	5	6	7	8	9	10	11	12	13	14	15		Contrast (%)	1	2	3	4	5	6			Synapse number
		0	0.3	0	0.7	0.2	2	0	0	0.3	0.3	0	0.4	0		0	0	0.2	0	0.2	0	0	0.2	0.533333	0.2	0.133333	0	0.2	0.4	0.1	0		0	0.2	0	0.3	0	0	2
		10	0.1	0.2	0.1	0.6	1.7	0.1	0	0.1	0.6	0	1.6	0.3		10	0	0.2	0.4	0.1	0	0.4	0.2	0.433333	0.2	0.5	0	0	1.4	0.1	0		10	0.4	0	1.2	0	0	0.7			Units in Quanta per cycle.
		20	0.4	0.1	0.7	1.5	3.2	0.2	0.2	0.4	0.2	0	1.6	0.7		20	0.1	0.6	0.7	0.7	0	3.3	0.9	1.2	0.166667	0.8	0.3	0	5.2	0.3	0		20	0.5	0	4.7	2.6	0.1	0.6
		30	0.2	0.5	5	2.5	3.8	0.1	1.2	0.4	0.6	0	2.8	0.5		30	0.1	2.8	0.7	0.8	0.2	3.8	0.2	0.866667	0.466667	0.866667	0.1	0	1.9	0.5	0.1		30	0.3	0.3	4.4	0.1	0.3	2
		40	3	1.9	3	1.7	3.6	1.5	0	0.5	0.1	0	3.3	1.4		40	0.1	1.9	1.3	1.8	0.5	5.4	2.8	2.66667	2	2.16667	0.3	0.7	3.1	1	0.1		40	0.3	0.7	6.4	0.2	0.9	3.6
		50	1.7	1.1	4.4	2.8	1.3	0.6	0	0.5	0.2	1.35	3.2	0.2		50	0.1	3.6	2.3	3.2	0	6.2	3.1	3.56667	2.4	2	0.5	1.5	1.4	1.7	0		50	0.4	2.3	6.9	1	1.4	4.8
		60	0.8	2.2	5.3	4.8	3.6	0.4	0.7	1.2	0.1	1.7	2.9	1		60	0.2	4	2	2.2	0.3	5.9	3.6	4.16667	2.5	2.03333	1.1	2	1	2	0.3		60	0.3	1.8	6.7	0.1	2.2	2.1
		70	0.3	0.8	4.4	3.2	2.6	0.8	0.5	1.8	0.2	1.8	4.4	1.5		70	0.6	3.3	3.7	2.6	0.7	6.5	2.3	3.93333	2.3	2.2	0.6	1.8	2.4	1.4	0		70	0.5	1.6	6.6	1.7	1.5	1.9
		80	1.2	2.6	5.3	4.3	3.2	0	0.1	2.6	0.1	2.1	4.1	2.3		80	0.3	3.6	3.3	1.7	0.3	7.4	3.5	4.5	3.3	2.4	1.8	1.8	2.6	0.6	0.1		80	0.6	2.2	6.6	0.9	2.6	2.9
		90	1.1	2.2	6.2	4.7	4.9	1.2	0.1	2	0.4	2	4.2	1.4		90	0.6	3.9	4.1	1.4	0.5	6.7	3.6	4.93333	3.33333	2.03333	3.9	1.4	2.3	2.7	0.9		90	0.2	1.9	6.7	1.9	1.6	3.8
		100	1.3	2.1	4.3	4.7	1.8	0.4	0.1	3.4	0.5	2.05	4.7	0.9		100	0.2	4.2	4.6	1.9	0.1	7.2	3.1	5.73333	3.43333	1.76667	2.7	1.9	2.5	2.2	1.1		100	0.4	1.7	7	1.2	1.6	2
			VARIANCE ON MORNING														VARIANCE ON AFTERNOON																	VARIANCE ON MORNING + ADTN
		Contrast (%)														Contrast (%)																	Contrast (%)
		0	0.233333	0	1.78889	0.4	6.88889	0	0	0.233333	0.455556	0.1	0.488889	0		0	0	0.177778	0	0.4	0	0	0.177778	1.56782	0.303448	0.188506	0	0.177778	1.6	0.1	0		0	0.177778	0	0.455556	0	0	4
		10	0.1	0.4	0.1	0.933333	7.12222	0.1	0	0.1	0.933333	0	5.82222	0.9		10	0	0.177778	0.488889	0.1	0	0.933333	0.177778	0.805747	0.441379	1.2931	0	0	4.04444	0.1	0		10	0.488889	0	2.62222	0	0	1.34444
		20	1.6	0.1	0.9	2.5	13.7333	0.4	0.177778	0.488889	0.4	0.177778	2.04444	1.78889		20	0.1	1.15556	1.78889	1.12222	0	0.9	1.87778	6.44138	0.212644	1.75172	0.455556	0	29.2889	0.233333	0		20	0.277778	0	3.34444	11.6	0.1	1.6
		30	0.4	0.5	35.3333	10.7222	17.0667	0.1	3.95556	0.488889	0.488889	0.455556	2.4	1.16667		30	0.1	4.17778	0.9	1.06667	0.177778	1.06667	0.177778	1.49885	1.22299	1.29195	0.1	0	4.76667	0.944444	0.1		30	0.455556	0.233333	4.71111	0.1	0.9	5.55556
		40	35.5556	4.32222	12.6667	3.34444	13.6	5.16667	0	0.944444	0.1	0.488889	4.23333	6.26667		40	0.1	1.21111	3.78889	1.06667	1.16667	4.26667	4.62222	9.4023	3.93103	4.21264	0.233333	1.12222	3.65556	2.88889	0.1		40	0.233333	0.677778	3.82222	0.177778	0.988889	5.82222
		50	13.3444	0.766667	13.3778	7.28889	10.2333	2.48889	0	1.16667	0.177778	1.15556	8.17778	0.177778		50	0.1	1.6	2.45556	2.62222	0	6.4	6.98889	9.9092	3.21379	1.7931	0.944444	1.16667	2.71111	1.78889	0		50	0.266667	0.455556	5.87778	2.88889	1.6	7.73333
		60	6.4	1.95556	37.5667	16.4	19.6	0.488889	3.56667	1.51111	0.1	1.06667	3.87778	2		60	0.177778	2.88889	7.77778	3.95556	0.455556	1.65556	4.93333	12.4885	2.32759	3.75747	1.87778	2	1.11111	3.11111	0.9		60	0.233333	0.622222	4.23333	0.1	2.17778	5.21111
		70	0.455556	1.73333	11.3778	14.6222	11.6	2.62222	1.61111	7.33333	0.177778	0.455556	5.37778	4.5		70	1.15556	2.23333	16.6778	3.82222	0.9	1.61111	3.12222	8.68506	2.28621	4.23448	0.488889	1.28889	2.93333	4.48889	0		70	0.5	0.488889	1.15556	6.01111	1.83333	2.98889
		80	11.9556	2.26667	10.9	17.3444	12.4	0	0.1	7.82222	0.1	1.11111	3.65556	6.23333		80	0.455556	2.48889	5.34444	2.23333	0.455556	2.71111	17.6111	9.01724	3.52759	2.31724	1.95556	2.4	5.82222	0.488889	0.1		80	0.711111	0.4	2.71111	0.988889	4.71111	3.21111
		90	2.1	1.73333	9.95556	12.4556	13.2111	4.62222	0.1	14.9	1.61111	2.32222	3.95556	2.48889		90	0.711111	1.21111	21.2111	0.711111	0.722222	2.45556	8.48889	8.2023	3.33333	2.03333	5.43333	0.488889	2.01111	2.01111	0.988889		90	0.177778	0.988889	6.45556	1.87778	1.37778	6.17778
		100	2.9	3.65556	8.01111	15.5667	7.51111	0.488889	0.1	5.37778	0.722222	3.21111	3.78889	2.1		100	0.177778	0.4	15.1556	0.988889	0.1	1.51111	12.5444	13.3747	4.25402	1.7023	3.12222	1.65556	1.61111	3.51111	0.988889		100	0.266667	0.677778	7.11111	1.95556	3.37778	1.77778

## Sheet: F6B
		TJ OFF MORNING
	nQuanta	1	2	3	4	5	6	7	8	9	10	11	12	13	14	15	16	17	18	19					Synapse number
	1	0.0315138	0.0374491	0.0356901	0.0229166	0.0394515	0.0268322	0.0359516	0.0352102	0.0334907	0.00958055	0.0196396	0.0326289	0.0279361	0.0277035	0.034546	0.0211761	0.0164803	0.0076155	0.0238679
	2	0.0391111	0.0377006	0.0311976	0.0175948	0.0270761	0.012099	0.0403518	0.031912	0.018413	0.0134796	0.0137905	0.0178634	0.018999	0.0176681	0.0176886	0.015611	0.0102978	0.00593528	0.00560758					Unit: seconds
	3	0.024146	0.0335297		0.015315	0.00774753	0.0102888	0.037588	0.0226257	0.0101105	0.0124746	0.0114268	0.0100303	0.0175922	0.0164269	0.0128001	0.0130845	0.011408	0.00396467	0.00346636
	4	0.0187081	0.0129094		0.0129177	0.00761252	0.0114194	0.0266957	0.026128	0.00477757	0.00821314	0.00630715	0.00425451	0.0233839	0.0272735	0.0150561	0.0102812	0.00634433	0.00463128
	5	0.0313988	0.0367556		0.0110725	0.00462876	0.00856247				0.00494092	0.00732418	0.00459704	0.0157391	0.0201166	0.02427	0.00445435	0.00775386
	6				0.0103673	0.00743202	0.0128034				0.00737242		0.0081469	0.0198514		0.0204929	0.00336862	0.0109102
	7				0.00299867	0.00919018	0.00847855				0.00471717		0.0164367	0.0233442			0.00464005	0.00122455
	8				0.00399756	0.0163262	0.0114808				0.00510526		0.0119188
	9					0.00495899	0.0119288
	10						0.0119297
		TJ OFF MORNING + ADTN
	nQuanta	1	2	3	4	5	6	7	8	9	10	11	12	13	14	15	16
	1	0.021873	0.0139847	0.0328891	0.0274688	0.00842145	0.0298516	0.0223787	0.0421028	0.0127277	0.0232636	0.0294548	0.0072161	0.0256361	0.0123644	0.0286127	0.0338253
	2	0.0177066	0.00798646	0.0225486	0.0211079	0.0118196	0.0170636	0.0172754	0.0298519	0.00519394	0.00881469	0.0148338	0.00149991	0.0181405	0.0135752	0.0102628	0.0248145
	3	0.0141763	0.00169961	0.00602289	0.0226778	0.0145618	0.0121089	0.0165059	0.0354838	0.00482089	0.00762131	0.0243063	0.00692336	0.0130091	0.0121022	0.0063468	0.0079782
	4	0.0117806		0.0214385	0.0128345	0.00643496	0.00789851	0.0150792	0.0178468	0.00473744	0.00583284	0.00416081	0.00401166	0.011812	0.0114784	0.00550727	0.00915357
	5	0.0105919		0.00173224	0.0147608	0.00590924	0.00748255	0.0121108	0.00587982	0.00453108	0.00528475	0.00285901	0.00719975	0.00884049	0.0083592	0.00648672
	6	0.0110337			0.010301			0.00988096	0.0132743	0.00389222	0.0050158	0.0022764	0.000471679	0.00902628	0.00588108	0.00449755
	7	0.0105741			0.00648981			0.00766432		0.00512946	0.00286812		0.00869015	0.00523065	0.00498521	0.00740258
	8	0.00817505			0.00149934			0.00600053		0.00258484			0.00552685	0.0119295	0.00454971	0.00509438
	9	0.00753902						0.0057591		0.00149983			0.0058939		0.00547246	0.00413126
	10							0.00509947							0.00357499	0.000999807
															0.000943498
	TJ OFF AFTERNOON
	nQuanta	1	2	3	4	5	6	7	8	9	10	11	12	13	14	15	16	17	18	19	20
	1	0.0266752	0.0277677	0.0340289	0.00840339	0.0055395		0.029937	0.0210384	0.0149237		0.020362	0.0063859	0.00672354	0.0209643	0.0225184	0.0175843	0.0175843	0.0100426	0.0309059	0.0260341
	2	0.01233	0.00334249	0.00499023	0.00776454	0.00669605		0.0384695		0.00470174	0.0102614	0.0155208	0.00672717	0.00552372	0.0188129	0.0163513	0.0165875	0.0165875	0.00230327	0.0231367	0.0120281
	3	0.00869041	0.00356917	0.00351424	0.005242	0.00621393	0.00166768	0.0301889	0.0133814	0.00611661	0.0048411	0.0151032	0.00950307	0.00367152	0.0140844	0.0129105	0.0140905	0.0140905	0.0032793	0.0182688	0.00565076
	4		0.00396926	0.00470192	0.0041175	0.0061628	0.00202686		0.00449021	0.00697097	0.00368812	0.0160413	0.00559972	0.00280156	0.0100377	0.0126822	0.0113066	0.0113066	0.00548368		0.00506227
	5		0.00424633	0.00370293		0.00563906			0.00352205	0.00417402	0.00432012	0.0112994	0.0115368	0.0032022	0.00308538	0.00933801	0.00689607	0.00689607	0.0009986	0.015371	0.00364007
	6		0.00422474	0.00465487		0.00504476		0.00094276	0.00335801	0.00388651	0.00312412	0.00794523	0.00392679	0.00264703	0.00994505	0.00879198	0.00697407	0.00697407	0.00169711		0.00380942
	7		0.00394536	0.00395064		0.00315158		0.00099824	0.00391985	0.0032473	0.00417505	0.0101624	0.00529087	0.00246081		0.00326216	0.00534116	0.00534116			0.00349018
	8		0.00533132	0.00154929		0.00486473		0.00496054	0.00563937	0.00262897	0.0025117	0.00993895	0.00694544	0.0024939			0.00449096	0.00449096
	9					0.00321683		0.00140093		0.00387723							0.00261694	0.00261694
	10
																						21
																						0.0168825
																						0.0134681
																						0.00901459
																						0.010683
																						0.0116133
																						0.00654872
																						0.00448983
																						0.00905056
																							22	23	24
																							0.0256572	0.016205
																							0.0109444	0.0128797	0.00584859
																							0.013455	0.00704242	0.00471019
																							0.00812244	0.00565841	0.00421579
																							0.00734325	0.00706933	0.00425396
																							0.00456222	0.00528432	0.00445305
																							0.00271165	0.00433321	0.00372673
																							0.00376322	0.00640854	0.00203543
																							0.00405556	0.00215005	0.00203995

[truncated: 8 more sheets: F6C, F7BC, F7DE, F8B, F8C, F8D, SF1, SF2]
